# Supplementary material for: Machine learning for predicting post-operative outcomes in meningiomas: a systematic review and meta-analysis
Source: Acta Neurochir (Wien). 2024 Dec 17;166(1):505. doi: 10.1007/s00701-024-06344-z (PMC11652405; doi:10.1007/s00701-024-06344-z)
Supplement: Supplementary file 1 — (XLSX 47.9 KB) [file 701_2024_6344_MOESM1_ESM.xlsx]

## Sheet: Sheet1
		Study Information					Participants											1							Outcomes Assessed - If Yes, State FU in Months				Predictive Accuracy Of Machine Learning Algorithm														Predictive Accuracy Of Conventional Algorithm
		Title	Authors	Year of Publication	DOI	Study Design	Sample Size		Age		Gender (#)		Simpson's removal grade (#)				Tumour Location	Machine Learning Algorithms Used					Predictive Features	Conventional Algorithm Comparator	X Month Survival	X Months Recurrence-Free	X Months Progression-Free	Response to Tx	X Month Survival			X Months Recurrence-Free			X Months Progression-Free			Response to Tx			Se + Sp determined via	Other measure of Predictive Accuracy relevant to paper	X Month Survival			X Months Recurrence-Free			X Months Progression-Free
							Patients	# of Meningiomas	Range (Min; Max)	Mean	M	F	I	II	III	IV		Random Forests	Support Vector Machines	Gradient Boosting	Logistic Regression	Boosted Decision Trees							Sensitivity	Specificity	AUC	Sensitivity	Specificity	AUC	Sensitivity	Specificity	AUC	Sensitivity	Specificity	AUC			Sensitivity	Specificity	AUC	Sensitivity	Specificity	AUC	Sensitivity
		Nomogram Model for Predicting the Overall Survival of Patients With Meningiomas: a Retrospective Cohort Study	Linqiang Cai, Zhihao Yang, Dagang Song, Ming Luo	2023	10.1016/j.wneu.2022.12.019	Retrospective Cohort	899	899	<49 (202), >49 (697)	Not reported	414	485	540			292	Cerebral Meninges (858), Other (41)	n/a	n/a	n/a	n/a	n/a	Age, sex, radiotherapy, tumor size, and tumor histology were identified as the significant prognostic factors. Univariable and multivariable cox models were used to screen the significant prognostic factors for which a nomogram model was built	Not Compared	60 month OS is 57% for the training group and 65% for the test group. 120 month OS is 48% for the training group and 46% for the test group.	Not reported	Not reported	Not reported	Not reported	Not reported	Outlined in figure 8 (approx AUC 67% at 90 months in the test group and approx 73% at 135 months)	Not reported	Not reported	Not reported	Not reported	Not reported	Not reported	Not reported	Not reported	Not reported	Not reported	The C-indexes for the training and test groups are reported as 0.64 (95% CI 0.58–0.70) and 0.63 (95% CI 0.54–0.72) respectively	n/a	n/a	n/a	n/a	n/a	n/a	n/a
		Risk of Recurrence in Operated Parasagittal Meningiomas: A Logistic Binary Regression Model	Jose ́ Alberto Escribano Mesa, Enrique Alonso Morillej, Tesifo Parro ́ Carren ̃, Antonio Huete Allut, Jose ́ Marıa Narro Donate, Paddy Mendez Roma ́n, Ascension Contreras Jimenez, Francisco Pedrero Garcı́a, Jose ́ Masegosa Gonzalez	2017	Sang Won Jo1 , Eun Soo Kim2*, Dae Young Yoon3 and Mi Jung Kwon9	Retrospective Cohort	125	125	26 - 81	57.86	44	81	17	96	0	6	Anterior, middle, and posterior thirds of the Superior Sagittal Sinus (SSS).				✔		Sex, Tumour Size, Histologic type	Not Compared	Not reported - final f/u from 13 to 340 months (mean: 105.79 months) & 83 alive at final f/u	Not reported - 34 cases of recurrence in 9 to 336 months (mean 84.44 months)	Not reported	Not assessed	Not reported	Not reported	Not reported	Not reported	Not reported	Not reported	Not reported	Not reported	Not reported	Not reported	Not reported	Not reported	Not reported	This is a significant model, it makes clear between 0.20 (R^2 of Cox and Snell) and 0.29 (R^2 of Nagelkerke) of the dependent variable, and it classifies correctly 74.4% of the cases. Hosmere-Lemeshow test had a P > 0.05; therefore, this model is accepted	n/a	n/a	n/a	n/a	n/a	n/a	n/a
		Decision‐making tree for surgical treatment in meningioma: a geriatric cohort study	Haoyi Li, Dao Zheng, Yonggang Wang, Yuzhe Ying, Dali Sui, Song Lin, Zhongli Jiang, Huawei Huang, Guobin Zhang	2023	10.1007/s10143-023-02103-3	Retrospective Cohort, Single centre	478	478	> 65	68.6	139	339	413			65	Non-skull base (288) vs skull base (190), Non-posterior fossa (368) vs posterior fossa (110)	✔ (utilises decision trees but no evidence of ensemble method comprising of random forests)					Age, recurrent tumour, sex, peritumoural oedema, skull base location, aCCI (age related Charlson Comorbidity Index)	Not Compared	Cumulative rates of OS at 30, 60, and 120 months were 94.1% (95% CI 93.1–95.1%), 90.7% (95% CI 89.4–92.0%), and 87.5% (95% CI 85.8–89.2%), respectively	Cumulative rates of RFS at 30, 60, and 120 months were 93.1% (95% CI 90.6–95.4%), 89.4% (95% CI 86.5–92.3%), and 79.1% (95% CI 72.0–86.2%), respectively	Not reported	Median follow-up was 65 months (51–80 months) with post-op radiotherapy included	Not reported	Not reported	AUC: 0.83 (95% CI 0.79–0.86)	Not reported	Not reported	AUC: 0.70 (95% CI 0.66–0.74)	Not reported	Not reported	Not reported	Not reported	Not reported	Not reported	Not reported	Hosmer-Lemeshow goodness-of-fit tests yielded chi-squares of 7.86 (P = 0.447) and 14.46 (P = 0.064) for recurrence model and mortality model, respectively, suggesting good calibration and no significant deviation between observed and predicted events	n/a	n/a	n/a	n/a	n/a	n/a	n/a
		Prognostic Model That Predicts Benefits of Adjuvant Radiotherapy in Patients With High Grade Meningioma	Daijun Wang, Shuchen Sun, Lingyang Hua, Jiaojiao Deng, Shihai Luan, Haixia Cheng, Qing Xie, Hiroaki Wakimoto, Hongda Zhu and Ye Gong	2020	10.3389/fonc.2020.568079	Retrospective Cohort	115	115	19 - 81	Median 48.05 ± 12.31	56	59	91			24	Skull base vs Non-skull base				✔ (multivariate Cox proportional hazards regression)		Extent of resection, Ki-67 labeling index and recurrent status	Not Compared	3 - year OS (85.2%), 5 - (78.1%), 7- (67.6%) & median f/u was 51.8 months (range: 3 to 142 months)	Not reported	3 - year PFS (80.7%), 5 - (68.5%), 7- (57.9%)	Not assessed	Not reported	Not reported	Not reported	Not reported	Not reported	Not reported	Not reported	Not reported	Not reported	Not reported	Not reported	Not reported	Not reported	The Harrell’s C index of this scoring system was 0.766 (95% CI, 0.692 to 0.839), indicating a strong discriminative ability of the model. In addition, the Hosmer- Lemeshow goodness of fit test also showed a strong calibration of this model (P = 0.7133).	n/a	n/a	n/a	n/a	n/a	n/a	n/a
		A Quantified Risk-Scoring System for the Recurrence of Meningiomas: Results From a Retrospective Study of 392 Patients	Zhangzhang Zhu , Chengde Wang , Jiadong Xu, Chunyong Wang, Lei Xia, Qun Li, Jianglong Lu, Lin Cai, Weiming Zheng and Zhipeng Su	2020	10.3389/fonc.2020.585313	Retrospective Cohort	392	392	47 - 63	Median 55	124	268	137	255			Convexity, Skull base, Parasagittal sinus, other				✔ (multivariate logistic regression)		Sex, Heterogenous tumour enhancement, brain invasion, Simpson's removal grade, pathological grade	Not Compared (but referenced comparison to Escribano et al. logistic regression model for parasagittal meningiomas)	Not reported	Not reported	Not reported	Not assessed	Not reported	Not reported	Not reported	Not reported	Not reported	Risk of Recurrence: AUC is 0.849 95% CI = 0.776-0.923	Not reported	Not reported	Not reported	Not reported	Not reported	Not reported	Not reported	n/a	n/a	n/a	n/a	n/a	n/a	n/a	n/a
		Changes in radiomic and radiologic features in meningiomas after radiation therapy	Sang Won Jo , Eun Soo Kim, Dae Young Yoon and Mi Jung Kwon	2023	10.1186/s12880-023-01116-0	Retrospective Cohort	162	62	43 - 83	64 ± 10 (tx group)	42	120	n/a	n/a	n/a	n/a	Parasagittal or falx cerebri, Anterior cranial fossa, Cerebellopontine angle, Cerebellar tentorium, Cavernous sinus, Posterior fossa, Olfactory bulb, Lateral ventricle, Middle cranial fossa, Prepontine cistern, Foramen magnum, Sella, Straight sinus, Optic sheath	✔ (Most significant radiomic features from MRI imaging were selected and applied to quantify the imaging phenotyope using random forests)			✔ (Logistic regression analysis was used to identify the best set of radiomic features that showed statistical differences between the observation and radiation treatment groups in patients with meningiomas.)		Radiomic features extracted from MRI scans, such as first-order, texture and shape features	Comparison to traditional radiologic assessment	Not reported	Not reported	Not reported	Response to Radiotherapy not reported	Not reported	Not reported	Not reported	Not reported	Not reported	Not reported	Not reported	Not reported	Not reported	VALIDATION SET: 78.7%	VALIDATION SET: 67.4%	VALIDATION SET: 0.787	via Random Forests to compute the difference in performance of models of meningioma for observation and treatment groups between training and validation sets	In univariate analysis, 24 radiomic features were significantly different (P<0.05) between both groups. Best subsets were one original, three first-order, and six wavelet-based features, with an AUC of 0.87, showing significant differences (P<0.05) in multivariate analysis. When applying the model, AUC was 0.76 and 0.79 for the training and validation set, respectively. Results suggest that the r…	n/a	n/a	n/a	n/a	n/a	n/a	n/a
		Advancing personalized prognosis in atypical and anaplastic meningiomas through interpretable machine learning models	Mert Karabacak, Pemla Jagtiani, Alejandro Carrasquilla, Raj K. Shrivastava, Konstantinos Margetis	2023	10.1007/s11060-023-04463-8	Retrospective Cohort	12197	12197	Not reported	61 (± 20)	5350	6847	5809			2593	Laterality & Focality	✔		✔			Sociodemographic characteristics (Age, race, sex etc.), Charlson-deyo score (comoorbidities), diagnostic information, treatment characteristics (radiotherapy/extent of resection)	Not Compared to traditional methods (compared models amongst themselves in a leaderboard)	7.2% - 12 month mortality, 16.5% - 36 month, 31.4% - 60 month	Not reported	Not reported	Not reported	TabPFN - 12-Month Mortality: Sensitivity: 0.781 36-Month Mortality: Sensitivity: 0.712 60-Month Mortality: Sensitivity: 0.778	TabPFN - 12-Month Mortality: Specificity: 0.734, 36-Month Mortality: Specificity: 0.730, 60-Month Mortality: Specificity: 0.726,	TabPFN - 12-Month Mortality: AUROC: 0.805, Brier Score: 0.064 36-Month Mortality: AUROC: 0.781, Brier Score: 0.118 60-Month Mortality: AUROC: 0.815, Brier Score: 0.156	Not reported	Not reported	Not reported	Not reported	Not reported	Not reported	Not reported	Not reported	Not reported	Not reported	n/a	n/a	n/a	n/a	n/a	n/a	n/a	n/a
		A nomogram for predicting the risk of major postoperative complications for patients with meningioma	Zheng‐Qian Guo, Xiao‐Yu Xia, Dan Cao, Xu Chen, Yue He, Bao‐Feng Wang, Dong‐Sheng Guo, Jian Chen	2023	10.1007/s10143-023-02198-8	Retrospective Cohort	815	815	47 - 63	54	208	607	783			32	Skull base (340) vs Non-skull base (475)				✔ (Multivariate logistic regression used to identify independent risk factors - the nomogram was constructed based on 10 of these indepdendent RFs)		Male, Age, Recurrent tumours, ASA III - IV, Pre-op KPS score, Preop serum albumin, Tumour location & grade & size Extent of resection, Allogenic blood transfusion	Not Compared	Not reported	Not reported	Not reported	Not reported	n/a	n/a	n/a	n/a	n/a	n/a	n/a	n/a	n/a	n/a	n/a	n/a	n/a	Nomogram has AUC: 0.872 (95% CI 0.820–0.924) in the validation set, indicating a high level of discriminative ability. The Youden index, calculated from the Receiver Operating Characteristic (ROC) curve, is 0.715, with a specificity of 0.881 and a sensitivity of 0.834. This suggests that the model has a high true positive rate and a low false positive rate, making it a reliable tool for predictin…	n/a	n/a	n/a	n/a	n/a	n/a	n/a
		A Nomogram Model for Stratifying the Risk of Recurrence in Patients with Meningioma After Surgery	Guanling Mo, Qian Jiang, Yuling Bao, Teng Deng, Ligen Mo, Qianrong Huang	2023	10.1016/j.wneu.2023.05.113	Retrospective Cohort	155	155	21 - 76	53 (median)	47	108	148			7	Skull base (41) vs Non-skull base (114)	n/a	n/a	n/a	n/a	n/a	Nomogram developed from multivariate Cox regression analysis using clinical parameters like tumor size, Ki-67 index, and extent of resection	Not Compared	Not reported	Not reported	Not reported	Not reported	Not reported	Not reported	Not reported	Not reported	Not reported	12 month RFS (Recurrence-free survival): 0.589 36 month RFS: 0.679 60 month RFS: 0.767 84 monht RFS: 0.771	n/a	n/a	n/a	n/a	n/a	n/a	n/a	n/a	n/a	n/a	n/a	n/a	n/a	n/a	n/a
		Clinical tool for prognostication of discharge outcomes following craniotomy for meningioma	Silky Chotai, Yan Yan, Thomas Stewart, Peter J. Morone	2023	10.1016/j.clineuro.2023.107838	Retrospective Cohort	10757	10757	>18	58 (± 10)	3389	7337	Not reported				Not reported	n/a	n/a	n/a	n/a	n/a	A Cox proportional hazards model was constructed to predict time to favorable hospital discharge. Features included: Comborbitidies, age, race, gender	Not Compared	Not reported	Not reported	Not reported	Not reported	Not reported	Not reported	Not reported	Not reported	Not reported	Not reported	Not reported	Not reported	Not reported	Not reported	Not reported	Not reported	Not reported	Both the full & reduced models accurately predicted time to favorable discharge (c-index:0.68–0.71)	n/a	n/a	n/a	n/a	n/a	n/a	n/a
		Quantification of Radiomics features of Peritumoral Vasogenic Edema extracted from fluid-attenuated inversion recovery images in glioblastoma and isolated brain metastasis, using T1-dynamic contrast-enhanced Perfusion analysis	Parvaze, P.S. and Bhattacharjee, R. and Verma, Y.K. and Singh, R.K. and Yadav, V. and Singh, A. and Khanna, G. and Ahlawat, S. and Trivedi, R. and Patir, R. and Shah, T.J. and Gupta, R.K.	2022	10.1002/nbm.4884	Retrospective Cohort	83	14	34 - 72	Not reported	Not reported	Not reported	n/a				Not reported	✔	✔				Radiomic features extracted from MR imaging: GLSZM_GLNU (Gray Level Size Zone Matrix Gray Level Non-Uniformity) GLDM_GLNU (Gray Level Dependence Matrix Gray Level Non-Uniformity) GLRLM_GLNU (Gray Level Run Length Matrix Gray Level Non-Uniformity) GLRLM_NU (Gray Level Run Length Matrix Non-Uniformity)	Oedema region segmentation was compared with two experts doing manual image segmentation	Not reported	Not reported	Not reported	Not reported	Not reported	Not reported	Not reported	Not reported	Not reported	Not reported	Not reported	Not reported	Not reported	Not reported	Not reported	Not reported	Not reported	Differentiating PVE in GB (glioblastoma) and BM (brain metastasis): AUC (Area Under the Curve): 0.81 and 0.84 with 14 significant and four highly significant features, respectively. Overall classification accuracy: 73.33% and 76.66%, respectively *No accuracy figures relating to Meningiomas	Not reported	Not reported	Not reported	Not reported	Not reported	Not reported	Not reported
		A machine learning‐based integrated clinical model for predicting prognosis in atypical meningioma patients	Song, D. and Zhang, M. and Duan, C. and Wei, M. and Xu, D. and An, Y. and Zhang, L. and Wang, F. and Feng, M. and Qian, Z. and Gao, Q. and Guo, F.	2023	10.1007/s00701-023-05831-z	Retrospective Cohort	528	528	>18	Not reported	219	309	375			153	Convexity (232), Skull base (147), Parasagittal (125), Intraventricular (24)	✔ (RSF model had the best performance for predicting tumor recurrence and patient death)	✔	✔			Key predictive features for recurrence included primary or secondary tumor, Ki-67 index, extent of resection, tumor size, brain involvement, tumor necrosis, and age. For death prediction, additional significant features included tumor size and patient age.	Not compared to conventional algorithms - just compared within 65 combinations of ML algorithms	The median follow-up time was 55 months, during which 43 patients died (8.14% death rate)	The median follow-up time was 55 months, during which 120 patients relapsed (22.7% recurrence)	Not reported	Not reported	Not reported	Not reported	The AUCs for 3-year and 5-year Overall Survival (OS) were 0.88 and 0.89 respectively	Not reported	Not reported	The AUCs for 1-year, 3-year, and 5-year Progression-Free Survival (PFS) were 0.83, 0.82, and 0.86 respectively	Not reported	Not reported	Not reported	Not reported	Not reported	Not reported	Not reported	n/a	n/a	n/a	n/a	n/a	n/a	n/a	n/a
		Radiomic signatures of meningiomas using the Ki-67 proliferation index as a prognostic marker of clinical outcomes	Khanna, O. and Kazerooni, A.F. and Arif, S. and Mahtabfar, A. and Momin, A.A. and Andrews, C.E. and Hafazalla, K. and Baldassari, M.P. and Velagapudi, L. and Garcia, J.A. and Shi, W. and Davatzikos, C.	2023	10.3171/2023.3.FOCUS2337	Retrospective Cohort	343	343	19 - 90	59.7 ± 14.4	116	227	Not reported				Skull base vs Non-skull base, Laterality		✔ (ML model developed with the top-performing radiomic features selected using the least absolute shrinkage and selection operator (LASSO) technique. This technique was wrapped with a support vector machine (SVM) classifier to reduce overfitting)				Radiomic Features obtained using LASSO method (including Volumetric/Morphological, Intensity-based, Textural)	Not compared (although still required manual segmentation)	Not reported	The overall rate of recurrence for the 343 meningiomas included in the study was 19.8% (15.1% for WHO grade I tumors, 44.2% for grade II tumors, and 77.8%) for grade III tumors over a median follow-up of 28.5 months​	Not reported	Not reported	Not reported	Not reported	Not reported	Not reported	Not reported	Not reported	Not reported	Not reported	Not reported	Not reported	Not reported	Not reported	Not reported	For stratification of tumours based on Ki-67 cutoff pre-operatively: Sensitivity: 72.7% Specificity: 90.6% AUC: 0.84 (95% CI 0.75–0.94)	n/a	n/a	n/a	n/a	n/a	n/a	n/a
		Predicting peritumoral edema development after gamma knife radiosurgery of meningiomas using machine learning methods: a multicenter study	Li, X. and Lu, Y. and Liu, L. and Wang, D. and Zhao, Y. and Mei, N. and Geng, D. and Ma, X. and Zheng, W. and Duan, S. and Yu, T. and Yin, B.	2023	10.1007/s00330-023-09955-9	Retrospective Cohort, Multi-centre study	445	445	Not reported	55.2 ± 11.4	102	343	n/a				Parasagittal (81), Basal (172), Others (103)	✔					Radiomic Features: For each patient, 1132 radiomics features were extracted from pre-treatment MRI sequences. These included contrast-enhanced T1-weighted images (T1WI), T2-weighted images (T2WI), and apparent diffusion coefficient (ADC) maps, Clinical Features (age, sex, history), Semantic Features (vessels, cysts)	Not compared (but radiologist used manual segmentation to identify semantic features like tumour location, regular boundary, vessels, cysts)	Not reported	Not reported	Not reported	Post-GKS Edema Development: 26 cases (45.6%) in the first dataset were symptomatic. 6 cases (46.2%) in the second dataset were symptomatic. 11 cases (61.1%) in the third dataset were symptomatic. Tumor stabilization was observed in 53.7% of cases in the first dataset, 58.4% in the second, and 48% in the third. Tumor regression was observed in 44.9% of cases in the first dataset, 39.3% in the seco…	Not reported	Not reported	Not reported	Not reported	Not reported	Not reported	Not reported	Not reported	Not reported	Not reported	Not reported	Not reported	Not reported	The best performing RSF (Random Survival Forest) model achieved a C-index of: 0.816 in the training dataset 0.861 in the internal validation dataset 0.78 in the external validation dataset​​. DeepSurv Model: The best performing DeepSurv model achieved a C-index of: 0.882 in the training dataset 0.886 in internal validation 0.748 in the external validation dataset​​. Nomogram: The C-index of the n…	n/a	n/a	n/a	n/a	n/a	n/a	n/a
		Supervised machine learning algorithms demonstrate proliferation index correlates with long-term recurrence after complete resection of WHO grade I meningioma	Nguyen, M.P. and Morshed, R.A. and Dalle Ore, C.L. and Cummins, D.D. and Saggi, S. and Chen, W.C. and Choudhury, A. and Ravi, A. and Raleigh, D.R. and Magill, S.T. and McDermott, M.W. and Theodosopoulos, P.V.	2023	10.3171/2022.4.JNS212516	Retrospective Cohort, Single centre	823	823	Range (8-99)	56	186	637	453	352	0	0	The most frequent tumor location was the skull base (48.8%).	✔			✔	✔	The MIB-1 index (cell proliferation marker) was the main factor associated with recurrence using both random forests and GBDT algorithms	The significant predictors from machine learning models were compared to those assessed by logistic regression, which can be considered as the conventional algorithm comparator	Not reported	X Months Recurrence-Free: 12 month: 99.8% 60 month: 91.0% 120 month: 83.6% 180 month: 77.3%	Not reported	Not reported	Not reported	Not reported	Not reported	Not reported	Not reported	Not reported	Not reported	Not reported	Not reported	Not reported	Not reported	Not reported	Not reported	On multivariate analysis, MIB-1 index (odds ratio [OR] per 1% increase: 1.34, 95% CI 1.13–1.58, p = 0.0003) and follow-up duration (OR per year: 1.12, 95% CI 1.03–1.21, p = 0.012) were both associated with recurrence. Gradient-boosted decision tree and random forest analyses both identified MIB-1 index as the main factor associated with recurrence	n/a	n/a	n/a	n/a	n/a	n/a	n/a
		An interpretable radiomics model to select patients for radiotherapy after surgery for WHO grade 2 meningiomas	Park, C.J. and Choi, S.H. and Eom, J. and Byun, H.K. and Ahn, S.S. and Chang, J.H. and Kim, S.H. and Lee, S.-K. and Park, Y.W. and Yoon, H.I.	2022	10.1186/s13014-022-02090-7	Retrospective Cohort	155	155	Not reported	56.9 ± 14.3	53	102	70			10	Not reported				✔	✔ (although this method is not specified, it is likely used - since radiomics modelling regularly relies on this)	The predictive features for the combined model included the extent of resection (GTR or STR), Ki-67 index (≥ 5% or < 5%), and five first-order radiomic features from T1C images (10th percentile, 90th percentile, entropy, mean absolute deviation, and minimum	Not Compared	Not reported	24 months (15 events occurred within this time frame). In the test set, the recurrence rate was higher in patients who underwent STR (37.5% vs. 10.9%, P=0.045) and in patients with Ki-67 ≥ 5% (24.2% vs. 3.3%, P = 0.018)	The 5-year PFS rate was 79.1% for the entire cohort, and 79.9% and 78.9% for the training and test set, respectively (P = 0.529).	Not reported	Not reported	Not reported	Not reported	Clinicopathological + radiomics model - 66.7% Clinicopathological model alone - 33.3%	Clinicopathological + radiomics model -70.9% Clinicopathological model alone - 89.1%	Clinicopathological + radiomics model - AUC: 0.77 (95% CI 0.60 - 0.94), Clinicopathological model alone - AUC: 0.61 (0.44 - 0.78)	Not reported	Not reported	Not reported	Not reported	Not reported	Not reported	Not reported	Not reported	n/a	n/a	n/a	n/a	n/a	n/a	n/a
		Perioperative Risk Factors Associated with Unplanned Neurological Intensive Care Unit Events Following Elective Infratentorial Brain Tumor Resection	Yao, H.-J. and Yuan, Q. and Xi, C.-H. and Yu, C. and Du, Z.-Y. and Chen, L. and Wu, B.-W. and Yang, L. and Wu, G. and Hu, J.	2022	10.1016/j.wneu.2022.05.136	Retrospective Observational Cohort	1710	1710	Not reported	49.31 ± 12.88	631	1079	Not reported				Fourth Ventricle (10), Petrosal and clival (187), Cerebellum (460), Brainstem (166), Cerebellopontine angle (887)				✔		Predictive features include: Lesion type, A Karnofsky Performance Status (KPS) score less than 70 at admission, The duration of surgery, Postoperative CT-evident bleeding in the operative area, Fibrinogen (FIB) levels, Blood glucose levels, Estimated blood loss during surgery	Not Compared	Not reported	Not reported	Not reported	Of the 1,710 patients in the development cohort, unplanned NICU events occurred in 162 (9.5%)	Not reported	Not reported	Not reported	Not reported	Not reported	Not reported	Not reported	Not reported	Not reported	Not reported	Not reported	Not reported	Not reported	The external validation test showed good discrimination (C-statistic = 0.811) and calibration (Hosmer-Lemeshow P = 0.141) for unplanned NICU events.	n/a	n/a	n/a	n/a	n/a	n/a	n/a
		Multi-Modal Brain Tumor Detection Using Deep Neural Network and Multiclass SVM	Maqsood, S. and Damaševicˇius, R. and Maskeliu ̄nas, R.	2022	10.3390/medicina58081090	Quantitative Experimental Study	Not reported	Not reported	Not reported	Not reported	Not reported	Not reported	Not reported				Not reported	✔	✔				1. A linear contrast stretching method to improve the edge details of the original image as a pre-processing step. 2. A custom 17-layered CNN architecture designed for brain tumor segmentation, trained from scratch to recognize the tumor area. 3. Transfer learning from a modified MobileNetV2 architecture to retrieve selected datasets for deep feature extraction. 4. An entropy-based controlled met…	Compared with existing methods from prior research papers (Table 4): utilised an ensemble of 17-layered CNN, MobilieNetV2 & M-SVM as compared to previous CNNs, LTSMs etc. on their own	Not reported	Not reported	Not reported	Not reported	Not reported	Not reported	Not reported	Not reported	Not reported	Not reported	Not reported	Not reported	Not reported	Not reported	Not reported	Not reported	Not reported	17-layered CNN, MobileNetV2 & M-SVM: Acc 97.47%, Sens 97.22%, Spec 97.94% -> *COMPARED TO EXISTING MODELS* 92.50% (CNN, LBP & PSO), 93.85% (LSTM)	n/a	n/a	n/a	n/a	n/a	n/a	n/a
		Efficient Prediction of Ki-67 Proliferation Index in Meningiomas on MRI: From Traditional Radiological Findings to a Machine Learning Approach	Zhao, Y. and Xu, J. and Chen, B. and Cao, L. and Chen, C.	2022	10.3390/cancers14153637	Retrospective Cohort, Multi-centre study	371	371	1982-05-01	51.7 ± 14.5	113	258	Not reported				Cerebral, Convexity, Falx, Skull base				✔		1. 1218 radiomic features were extracted, including shape, first-order, and higher-order features from matrices like GLCM, GLRLM, GLSZM, and GLDM. These features were standardized for analysis. 2. Most relevant features identified: using LASSO and ETC methods 3. Alongside radiomic features, clinical and radiological features were also analyzed. Notably, the presence of intratumoral necrosis and m…	Not Compared	Not reported	Not reported	Not reported	Not reported	Not reported	Not reported	Not reported	Not reported	Not reported	Not reported	Not reported	Not reported	Not reported	Not reported	Not reported	Not reported	Not reported	The models achieved an Area Under the Curve (AUC) of 0.837, accuracy of 0.810, sensitivity of 0.857, and specificity of 0.771 in the internal test. In the external test, the models achieved an AUC of 0.700, accuracy of 0.557, sensitivity of 0.314, and specificity of 0.885	n/a	n/a	n/a	n/a	n/a	n/a	n/a
		Using machine learning to predict health- related quality of life outcomes in patients with low grade glioma, meningioma, and acoustic neuroma	Karri, R. and Chen, Y.-P.P. and Drummond, K.J.	2022	10.1371/journal.pone.0267931	Prospective Observational Study	262	262	Not reported	51.7	90	172	174			88	The distribution of tumor lateralization was 46.5% left, 43.4% right, and 10.2% midline/bilateral.	✔ It was the best performing algorithm for the outcome measures of Pain and Diarrhea.	✔ was the best performing model for most of the outcome measures including Global HRQoL, Appetite loss, Constipation, Financial difficulty, Nausea and vomiting, Dyspnoea, Fatigue, and Insomnia.	✔	✔	✔	included demographic, clinical, and radiological patient features.	Not Compared	Not reported	Not reported	Not reported	Not reported	Not reported	Not reported	Not reported	Not reported	Not reported	Not reported	Not reported	Not reported	Not reported	Not reported	Not reported	Not reported	Not reported	AUC was between 0.8 and 0.9 for global HRQoL and Financial difficulty. Pain and Insomnia achieved AUCs below 0.8. PR-AUCs were similar overall to the AUC of each respective classifier.	n/a	n/a	n/a	n/a	n/a	n/a	n/a
		Machine Learning for Prediction of Recurrence in Parasagittal and Parafalcine Meningiomas: Combined Clinical and MRI Texture Features	Hsieh, H.-P. and Wu, D.-Y. and Hung, K.-C. and Lim, S.-W. and Chen, T.-Y. and Fan-Chiang, Y. and Ko, C.-C.	2022	10.3390/jpm12040522	Retrospective Cohort	57	57	48 - 66	56	22	35	39			18	Divided into anterior, middle, and posterior according to origin in the falx.	✔ Were used for decision-level fusion. They combined the predictive results from LightGBM and SVM to predict progression/recurrence (P/R) in meningiomas.	✔ With a Gaussian kernel function were used to generate an SVM score for prediction based on the most important 73 features extracted.	✔ is mentioned in the context of LightGBM, which is a gradient boosted decision trees (GBDT) algorithm. LightGBM was used due to its effectiveness in the medical field, and it employed Gradient-based One-Side Sampling (GOSS) and Exclusive Feature Bundling (EFB).		✔ May refer to the LightGBM model, which is a type of boosted decision tree algorithm.	Included clinical data, MRI texture features, and a combination of both. Specific texture features extracted included those based on the Gray-Level Co-occurrence Matrix (GLCM), which were used to calculate the radiomic scores.	Not Compared	Not reported (mean follow-up time was 58.5 months, with a range from 14 to 140 months.)	The mean time to progression/recurrence (P/R) was 31 months.	The mean time to progression/recurrence (P/R) was 31 months.	Not reported	Not reported	Not reported	Not reported	Not reported	Not reported	AUC (Area Under the Curve): 0.88	Not reported	Not reported	AUC (Area Under the Curve): 0.88	Not reported	Not reported	Not reported	Not reported	The study mentions that the machine learning approach using the combination of clinical and MRI texture features showed superior prediction performance with an accuracy of 91% and a precision of 85%	n/a	n/a	n/a	n/a	n/a	n/a	n/a
		Pre-operative MRI Radiomics for the Prediction of Progression and Recurrence in Meningiomas	Ko, C.-C. and Zhang, Y. and Chen, J.-H. and Chang, K.-T. and Chen, T.-Y. and Lim, S.-W. and Wu, T.-C. and Su, M.-Y.	2021	10.3389/fneur.2021.636235	Retrospective Cohort	128	128	Not reported	57.5	43	85	93			35	Convexity, parasagittal and parafalcine (PSPF), skull base, and intraventricular.		✔				The predictive features included various radiomic features extracted from the MRIs, and the SVM score was used as a predictive tool	Not Compared	Not reported	Mean time to progression/recurrence (P/R) was 33.3 months, with a range from 8 to 92 months	Mean time to progression/recurrence (P/R) was 33.3 months, with a range from 8 to 92 months	Not reported	Not reported	Not reported	Not reported	Not reported	Not reported	AUC = 0.80	Not reported	Not reported	AUC = 0.80	Not reported	Not reported	Not reported	Not reported	When combining the SVM score with the ADC value, the AUC improved to 0.88​​.	n/a	n/a	n/a	n/a	n/a	n/a	n/a
		Machine learning may predict individual hand motor activation from resting-state fMRI in patients with brain tumors in perirolandic cortex	Niu, C. and Wang, Y. and Cohen, A.D. and Liu, X. and Li, H. and Lin, P. and Chen, Z. and Min, Z. and Li, W. and Ling, X. and Thompson, H.P. and Zhang, M.	2021	10.1007/s00330-021-07825-w	Retrospective Cohort	109	109	24 - 79	54.4	48	61	Not reported				Primary motor cortex, primary sensory cortex, SMA, and regions affected by tumors in two or three of these areas				✔ Compared as a conventional algorithm (GLM approach) to the Neural Network (NN) approach		rs-fMRI data used to predict individual hand motor activation	General Linear Model (GLM) approach	Not reported	Not reported	Not reported	Not reported	Not reported	Not reported	Not reported	Not reported	Not reported	Not reported	Not reported	Not reported	Not reported	Not reported	Not reported	Not reported	Not reported	For the Neural Network (NN) method: DCNN_Act on the tumor side: 0.40 ± 0.19 DCNN_Act on the nontumor side: 0.48 ± 0.17	n/a	n/a	n/a	n/a	n/a	n/a	n/a
		Machine learning models for predicting postoperative outcomes following skull base meningioma surgery	Jimenez, A. and Porras, J. and Azad, T. and Shah, P. and Jackson, C. and Gallia, G.L. and Bettegowda, C. and Weingart, J. and Mukherjee, D.	2021	10.1055/a-1885-1447	Retrospective Cohort	265	265	Not reported	58.89	59	206	Not reported				Anterior fossa (17.7%), middle fossa (41.9%), and posterior fossa (40.4%)				✔		Age, sex, race, insurance, marital status, admission type, WHO grade, tumor volume, tumor location, ASA score, mFI-5 score, symptomatic presentation, surgeon years of experience, surgical approach	Not Compared	Not reported	Not reported	Not reported	Not reported	Not reported	Not reported	Not reported	Not reported	Not reported	Not reported	Not reported	Not reported	Not reported	Not reported	Not reported	Not reported	Not reported	AUC for the hospital length of stay (LOS) prediction model = 0.798. The Brier score for the model predicting hospital LOS was 0.15, and the Spiegelhalter Z-test p-value was 0.16, indicating adequate calibration of the model. AUC for nonroutine discharge was 0.752 with a Brier score of 0.084 and a Spiegelhalter Z-test p-value of 0.83, and the AUC for hospital charges was 0.592 with a Brier score o…	n/a	n/a	n/a	n/a	n/a	n/a	n/a
		Meta-gene markers predict meningioma recurrence with high accuracy	Zador, Z. and Landry, A.P. and Haibe-Kains, B. and Cusimano, M.D.	2020	10.1038/s41598-020-74482-2	Bioinformatics and systems biology analysis (multi-database)	252	252	Not reported	44.41 ± 12.7	53	199	Not reported				Not reported				✔		Predictive features used in the logistic regression model of the study are the module meta-genes. Specifically, the logistic regression classifier used these module meta-genes as regressors with recurrence as a binary response. (specifically SUZ12-enriched module and the E2F4/FOXM1-enriched module)	Not Compared	Not reported	The median time to recurrence (TTR) in years is reported as 3.0 years, with a range of 1.0 to 14.0 years.	Not reported	Not reported	Not reported	Not reported	Not reported	Not reported	Not reported	For the discovery cohort, the AUC (Area Under the Curve) was 0.87 ± 0.05. For the first validation cohort, the AUC was 0.81 ± 0.09. For the second validation cohort, the AUC was 0.77 ± 0.07	Not reported	Not reported	Not reported	Not reported	Not reported	Not reported	Not reported	Not reported	n/a	n/a	n/a	n/a	n/a	n/a	n/a
		A Novel Scoring System Based on Preoperative Routine Blood Test in Predicting Prognosis of Atypical Meningioma	Xiaoyong Chen, Guojun Wang, Jianhe Zhang, Gaoqi Zhang, Yuanxiang Lin, Zhangya Lin, Jianjun Gu, Dezhi Kang and Chenyu Ding	2020	10.3389/fonc.2020.01705	Retrospective Cohort	268	163	>18 (range not specified)	54.45 ± 11.68	59	104	141		22		Non-skull base vs Skull base				✔		Age, Preoperative fibrinogen, tumour size & location, extent of resection and neutrophil-lymphocyte ratio (F-NLR)	Comparing pre-operative fibrinogen and neutrophil-lymphocyte ration (F-NLR) with the 3 year PFS of patients with atypical meningioma	Not reported	The recurrence rate of atypical meningioma at 3 years after surgery in the study cohort was 29.10%	Those with F-NLR scores of 0 had a 3-year PFS rate of 96.3%, scores of 1 had a rate of 65.5%, and scores of 2 had a rate of 8.3%. The mean 3-year PFS was 35.36 months for score 0, 29.79 months for score 1, and 23.00 months for score 2	Not reported	Not reported	Not reported	Not reported	Not reported	Not reported	Not reported	3 year PFS, Fibrinogen lelvel: 77.1%, NLR, 87.3%	3 year PFS, Fibrinogen lelvel: 71.1%, NLR: 73.3%	3 year PFS, Fibrinogen lelvel: 0.786 (95% CI = 0.715–0.846), NLR: 0.743 (95% CI = 0.669–0.808)​	Not reported	Not reported	Not reported	The predictive value of the variables was assessed by ROC curve analysis.	DeLong’s test indicated that the AUC of F-NLR scoring system was significantly greater than those of fibrinogen level and NLR (Z = 2.462, P = 0.014; Z = 4.075, P < 0.001).	n/a	n/a	n/a	n/a	n/a	n/a	n/a
		Individual-patient prediction of meningioma malignancy and survival using the Surveillance, Epidemiology, and End Results database	Moreau, J.T. and Hankinson, T.C. and Baillet, S. and Dudley, R.W.R.	2020	10.1038/s41746-020-0219-5	Retrospective Cohort	62844	62844	approx 20 - 100 (not reported directly)	not reported	16577	46267	n/a				Predominantly localized to the cerebral meninges, with some in spinal meninges and other areas	✔ (They developed a voting ensemble classifier (BLR-RF), combining balanced logistic regression and balanced random forest base models. This classifier utilized a random undersampling procedure inspired by the Balanced Random Forest algorithm			✔		Basic clinical variables such as tumor size, location, age at diagnosis, and surgical procedures	The study noted that ensemble classifiers often outperform classifiers used independently and help reduce the risk of overfitting the training data. It was found that this method improved classification performance and produced a better calibrated model compared to using balanced random forest or balanced logistic regression alone.	Not reported - 5-year precision acurracy of APt of 0.62 (95% CI: 0.60-0.64, event rateL 0.25)	Not reported	Not reported	Not reported	Not reported	Not reported	5-Year Time-Dependent Area Under the Curve (AUCt): 0.81 (95% Confidence Interval: 0.80-0.82)	Not reported	Not reported	Not reported	Not reported	Not reported	Not reported	Not reported	Not reported	Not reported	The sensitivity and specificity for the model were determined using confusion matrices obtained from the cross-validation set	Malignancy Classifier: Weighted F1 Score: 0.82 Average Precision: 0.18 (Standard Deviation: 0.01) Area Under the Curve (AUC): 0.83 (Standard Deviation: 0.01) Sensitivity: 0.79 Specificity: 0.75 Positive Predictive Value (PPV): 0.14 Negative Predictive Value (NPV): 0.99 Survival Model: 5-Year Time-Dependent Average Precision (APt): 0.62 (95% Confidence Interval: 0.60-0.64) 5-Year Time-Dependent Ar…
		A radiomics model for preoperative prediction of brain invasion in meningioma non-invasively based on MRI: A multicentre study	Jing Zhang, Kuan Yaod, Panpan Liuf, Zhenyu Liud, Tao Hana, Zhiyong Zhaoa, Yuntai Caoa, Guojin Zhanga, Junting Zhang, Jie Tiand, Junlin Zhoua	2020	10.1016/j.ebiom.2020.102933	Retrospective Case Control - multi-centre	1728	1728	not reported	52.5 ± 9.99 years	413	1315	n/a				Not reported		✔		✔		Radiomic features extracted from MRI images, such as shape, intensity, and texture features	The models compared were T1C, T2, Radiomic, and Clinicoradiomic models	Not reported	Not reported	Not reported	Not reported	Not reported	Not reported	Not reported	Not reported	Not reported	Not reported	Not reported	Not reported	Not reported	Not reported	Not reported	Not reported	Not reported	Brain invasion prediction: The clinicoradiomic model demonstrated the best performance, resulting in an AUC of 0.857 (95% CI, 0.831 - 0.883) and 0.819 (95% CI, 0.775 - 0.863), with a sensitivity of 72.8% (95% CI, 67.3%-78.4%) and 90.1% (95% CI, 83.47%97%) for brain invasion prediction in the training and validation cohorts, respectively. In addition, the clinicoradiomic model was applied to surgi…	n/a	n/a	n/a	n/a	n/a	n/a	n/a
		Radiomics approach for prediction of recurrence in skull base meningiomas	Yang Zhang & Jeon-Hor Chen, & Tai-Yuan Chen, & Sher-Wei Lim, & Te-Chang Wu,, & Yu-Ting Kuo, & Ching-Chung Ko, & Min-Ying Su	2019	10.1007/s00234-019-02259-0	Retrospective Cohort	60	60	43.5 - 66.5	55	14	46	33			27	Anterior Fossa (14), Spheno-orbital (13), Temporal floor (10), Sellar/cavernous sinus (4), Posterior fossa (19)	✔					T1 max probability (maximum probability obtained from T1-weighted MRI images), T1 cluster shade (textural feature - variation of brightness/contrast between pixels), ADC correlation	The comparison was made with manual measurement of the Apparent Diffusion Coefficient (ADC) value by experienced neuroradiologists. This conventional approach involved placing a Region of Interest (ROI) within the tumor area to obtain ADC values, while avoiding regions that might influence the ADC values, such as necrosis, calcification, hemorrhage, and cystic areas	Not reported	Not reported	Out of the 60 patients, 21 (35%) experienced progression/recurrence (P/R) after the 12-month follow-up period.	Gross-total resection (Simpson Grades I–III) was performed in 33 out of 60 patients (55%).	Not reported	Not reported	Not reported	0.8571	0.9231	0.88	Not reported	Not reported	Not reported	Not reported	Not reported	Not reported	False neg/positives, true neg/positives reported	n/a	n/a	n/a	n/a	n/a	n/a	ADC value obtained from manually placed ROI was 83%	n/a
		Transient receptor potential vanilloid (TRPV) channel expression in meningiomas: prognostic and predictive significance	Spyridoula Goutsou & Chrisi Tsakona & Afroditi Polia & Athanasia Moutafidi & Vassiliki Zolota & George Gatzounis & Martha Assimakopoulou	2019	10.1007/s00428-019-02584-y	Retrospective Cohort	175	175	21 - 86	57.97 (I), 65.70 (II), 74.00 (III)	55	120	n/a				Not reported				✔ (Used to investigate the predictive value of TRPV expression levels regarding the grade of meningiomas.)		The expression levels of TRPV1, TRPV2, TRPV3, and TRPV4.	Not compared	Not reported - Median f/u period was 63 months (12 - 288)	Not reported	Not reported	Not reported	Not reported	Not reported	Not reported - No significant association of TRPV1-4 expression with overall survival (OS) was found when survival curves were plotted using the Kaplan-Meier method (long-rank p ≥ 0.05)	Not reported	Not reported	Not reported	Not reported	Not reported	Not reported	Not reported	Not reported	Not reported	Not reported	TRPV4 has an 81.6% probability of accurately distinguishing grade I from high-grade meningiomas	n/a	n/a	n/a	n/a	n/a	n/a	n/a
		Machine learning algorithms for outcome prediction in (chemo)radiotherapy: an empirical comparison of classifier s	Deist, T.M. and Dankers, F.J.W.M. and Valdes, G. and Wijsman, R. and Hsu, I.-C. and Oberije, C. and Lustberg, T. and van Soest, J. and Hoebers, F. and Jochems, A. and Dekker, A. and Lambin, P.	2018	10.1002/mp.12967	Restrospective Cohort	3496	3496	Not reported	Not reported	Not reported	Not reported	Not reported				Not reported	✔	✔	✔	✔	✔	Not reported	Compared between the common machine learning algorithms	Not reported	Not reported	Not reported	Not reported	Not reported	Not reported	Not reported	Not reported	Not reported	Not reported	Not reported	Not reported	Not reported	Not reported	Not reported	RESPONSE TO CHEMO: For Random Forests (rf): AUC: 0.72 Brier score: 0.17 Calibration intercept error: 0.12 Calibration slope error: 0.37 Accuracy: 0.72 Cohen's kappa: 0.10 For Elastic Net Logistic Regression (glmnet): AUC: 0.72 Brier score: 0.18 Calibration intercept error: 0.26 Calibration slope error: 0.68 Accuracy: 0.72 Cohen's kappa: 0.14	Not reported	n/a	n/a	n/a	n/a	n/a	n/a	n/a	n/a
		Integrated models incorporating radiologic and radiomic features predict meningioma grade, local failure, and overall survival	Olivier Morin, William C. Chen, Farshad Nassiri, Matthew Susko, Stephen T. Magill, Harish N. Vasudevan, Ashley Wu, Martin Vallières, Efstathios D. Gennatas, Gilmer Valdes, Melike Pekmezci, Paula Alcaide-Leon Abrar Choudhury, Yannet Interian, Siavash Mortezavi, Kerem Turgutlu, Nancy Ann Oberheim Bush, Timothy D. Solberg, Steve E. Braunstein, Penny K. Sneed, Arie Perry, Gelareh Zadeh, Michael W. Mc…	2019	10.1093/noajnl/vdz011	Restrospective Cohort	303	314	18 - 89	59	112	191	176			110	Skull Base (99), Anterior cranial fossa (48), Middle cranial fossa (51), Posterior cranial fossa (32), Convexity (139), Midline (106)	✔					Demographic, Radiologic, Radiomics, Therapy, Grade (Full list of 36 features on page 7)	Not reported	Not reported - 52 months f/u (median)	16.2 months (median time to local failure)	Not reported	Not reported	Not reported	Not reported	Not reported	Not reported	Not reported	0.75	Not reported	Not reported	Not reported	Not reported	Not reported	Not reported	Not reported	AUC: 0.77 for OS, AUC 0.78 for meningioma grade
		Preoperative and postoperative prediction of long-term meningioma outcomes	Gennatas, E.D. and Wu, A. and Braunstein, S.E. and Morin, O. and Chen, W.C. and Magill, S.T. and Gopinath, C. and Villaneueva-Meyer, J.E. and Perry, A. and McDermott, M.W. and Valdes, G. and Raleigh, D.R.	2018	10.1371/journal.pone.0204161	Retrospective Cohort	235	257	14 - 87	59	85	150	147			109	Anterior cranial Fossa (54), Middle cranial fossa (58), Posterior cranial fossa (34), Midline (118), Convexity (157), Skull base (109)	✔	✔	✔	✔	✔	Pre-operative models: patient demographics, radiographic features Post-operative models: meningioma grade, extent of resection	Not compared	Overal Survival: 80 months (0 - 191) - 52 months f/u (median)	92 cases local failure (36%)	76 months (1.7 - 207)	Not reported	Not reported	Not reported	GLMNET (best model for predicting OS) AUC: 0.68 (95% CI 0.67 - 0.70), GLMNET (best for OS with convential data) AUC: 0.72 (95% CI 0.71 - 0.74), GBM (best with combined data) AUC: 0.74 (95% CI 0.73 - 0.76)	Not reported	Not reported	SVM (best model for pre-op data for predicting Local Failure) AUC: 0.74 (95% CI 0.73 - 0.75), RF (best with convential data) AUC: 0.73 (95% CI 0.72 - 0.74), SVM (best with combined data) AUC 0.78 (95% CI 0.77 - 0.79)	Not reported	Not reported	Not reported	Not reported	Not reported	Not reported	Not reported	n/a	n/a	n/a	n/a	n/a	n/a	n/a	n/a
		Using a Guided Machine Learning Ensemble Model to Predict Discharge Disposition following Meningioma Resection	Muhlestein, W.E. and Akagi, D.S. and Kallos, J.A. and Morone, P.J. and Weaver, K.D. and Thompson, R.C. and Chambless, L.B.	2018	10.1055/s-0037-1604393	Restrospective Cohort (single institution)	552	611	not reported	54.6 ± 14.1	215	396	Not reported				Skull Base (296), Convexity (165), Other (143), Missing (7)	✔	✔		✔		Tumor size, presentation at the emergency department, body mass index, convexity location, and preoperative motor deficit	Major ML models were compared and an ensemble model was created and ran in comparison to a traditional logistic regression model-	Not reported	Not reported	Not reported	Not reported	Not reported	Not reported	Not reported	Not reported	Not reported	Not reported	Not reported	Not reported	Not reported	Not reported	Not reported	Not reported	Not reported	The guided ML ensemble, which combines a random forest classifier, elastic net classifier, and Nystroem kernel SVM classifier predicts meningioma discharge disposition significantly better than the traditionally employed logistic regression (AUC of 0.78 vs. 0.71; PPV of 78 vs. 73%; NPV of 83 vs. 80%). The ensemble model also had a specificity of 25% and PPV of 78% compared to the logistic regress…	n/a	n/a	n/a	n/a	n/a	n/a	n/a
		Computer-based radiological longitudinal evaluation of meningiomas following stereotactic radiosurgery	Eli Ben Shimol, Leo Joskowicz,, Ruth Eliahou, Yigal Shoshan	2017	10.1007/s11548-017-1673-7	Retrospective Cohort	28	28	Not reported	56 ± 17 years	9	19	n/a				28 tumour locations noted in Table 2	n/a	n/a	n/a	n/a	n/a	Paper doesn't use standard ML algorithm - as the task is image segmentation. It extends the Chan-Vese method with the inclusion of a strong prior of the baseline delineation and is fully automatic. The segmentation quality of this algorithm is quantified using standard measures such as mean sensitivity, Dice similarity coefficient, and Hausdorff distances​​.	Was compared to manual image segementation by an expert	Not reported	Not reported	Not reported	Not reported	Not reported	Not reported	Not reported	Not reported	Not reported	Not reported	Not reported	Not reported	Not reported	Not reported	Not reported	Not reported	Not reported	A comparison with the manual delineations by Expert A yielded a Dice coefficient of 87.0 ± 6.2% and a mean Hausdorff distance of 0.12 ± 0.09 mm​​. In Study 2, the comparison between the ground-truth delineations of Expert B and the automatic delineations showed a Dice coefficient of 94.9 ± 4.8% and a mean Hausdorff distance of less than 0.14 mm and 4.6 mm​​. It is also mentioned that a total of 1…	n/a	n/a	n/a	n/a	n/a	n/a	n/a
		The Impact of Race on Discharge Disposition and Length of Hospitalization After Craniotomy for Brain Tumor	Whitney E. Muhlestein , Dallin S. Akagi , Silky Chotai , Lola B. Chambless	2017	10.1016/j.wneu.2017.04.061	Retrospective Cohort	41222	41222	not reported	54.4 ± 15.9	21570	19363	n/a				n/a	✔ (not utilised in the best performing models)	✔ (Nystroem Kernel SVM was used in both the best performing ensemble models for discharge disposition and LOS - Length of Stay)	✔ (Extreme Gradient Boosted Trees Classifier was used in the ensemble model for discharge disposition, and two such classifiers along with a Gradient Boosted Tree Classifier were used in the ensemble for LOS)	✔ (Regularized Logistic Regression was used in the ensemble model for predicting extended LOS)	✔ (not utilised in the best performing models)	Race categories: White, Black, Other nonblack race (Hispanic, Asian/Pacific Islander/Native American, and patients of other race), Preoperative data: sex, speficific neurosurgical diagnosis, comborbidities, admission type, expected payer, hospital characteristics)	Major ML models were rna and compared within a leaderboard - SVM, Gradient Boosting & Logistic Regression being used in the ensemble models)	n/a	n/a	n/a	n/a	n/a	n/a	n/a	n/a	n/a	n/a	n/a	n/a	n/a	n/a	n/a	n/a	n/a	For the discharge ensemble: Positive Predictive Value (PPV): 60.0% (95% CI 59.1%-60.9%) Negative Predictive Value (NPV): 82.0% (95% CI 81.5%-82.4%) Sensitivity: 75.5% (95% CI 75.0%-76.0%) Specificity: 68.9% (95% CI 67.9%-69.8%) AUC: 0.807 For the LOS ensemble: Positive Predictive Value (PPV): 58.8% (95% CI 58.6%-59.0%) Negative Predictive Value (NPV): 86.2% (95% CI 86.0%-86.4%) Sensitivity: Not p…	n/a	n/a	n/a	n/a	n/a	n/a	n/a
		TERT Promoter Mutations and Risk of Recurrence in Meningioma	Felix Sahm, Daniel Schrimpf, Adriana Olar, Christian Koelsche, David Reuss, Juliane Bissel, Annekathrin Kratz, David Capper, Sebastian Schefzyk, Thomas Hielscher, Qianghu Wang, Erik P. Sulman, Sebastian Adeberg, Arend Koch, Ali Fuat Okuducu, Stefanie Brehmer, Jens Schittenhelm, Albert Becker, Benjamin Brokinkel, Melissa Schmidt, Theresa Ull, Konstantinos Gousias, Almuth Friederike Kessler, Katrin…	2016	10.1093/jnci/djv377	Retrospective Cohort	252	252	not reported	63 ± 10	Not reported	Not reported	Not reported				Not reported	n/a	n/a	n/a	n/a	n/a	• Doesn’t use standard ML alogrithms, instead, it uses statistical methods such as the t-test, Fisher's exact test, log-rank test, and Cox proportional hazard model to analyze the data on TERT promoter mutations in meningioma patients and their association with recurrence risk. • The predictive features investigated in the study are mainly focused on the presence of TERT promoter mutations and th…	Not compared	Not reported	Not reported	TERT mutated meningiomas WHO grade III had a median time to progression (TTP) of 10.1 months, whereas wild-type cases had a median TTP of 179.0 months.	n/a	Not reported	Not reported	Not reported	Not reported	Not reported	Not reported	Not reported	Not reported	Not reported	Not reported	Not reported	Not reported	Not reported	• WHO grade III meningiomas with TERT mutation recurred much earlier (median TTP of 10.1 months) than those without the mutation (median TTP of 179.0 months), with the difference being statistically significant (P < .001). • This pattern of earlier recurrence in TERT mutated cases was consistent even when looking at cases with at least 60 or 96 months of follow-up. Specifically, 80% of patients w…	n/a	n/a	n/a	n/a	n/a	n/a	n/a
		Predicting postoperative hydrocephalus in 227 patients with skull base meningioma	Jan-Karl Burkhardt, Pascal O. Zinn, Muriel Graenicher, Alejandro Santillan, Oliver Bozinov, Ekkehard M. Kasper, and Niklaus Krayenbühl	2011	10.3171/2011.3.FOCUS117	Case Series	227	227 (meningiomas in the skull base region)	not reported	57 ± 13	84	143	Not reported				Classified into anterior, medial, and posterior parts of the skull base.	n/a	n/a	n/a	n/a	n/a	ML algorithms outlined prior not used - instead statistical methods such as factor analysis and stepwise regression models are utilised. Features: Age*, Duration of surgery*, duration of hopsital stay, tumour volume, postop infection, pre-op embolisation	Not compared	Not reported - Median post-op f/u was 30 months (0.25 - 126)	Overall tumour recurrence 16.7% (hydrocephalus group), 17.2% (non-hydrocephalus group)	Not reported	Not reported	Not reported	Not reported	Not reported	Not reported	Not reported	Not reported	Not reported	Not reported	Not reported	Not reported	Not reported	Not reported	Not reported	For the occurrence of postoperative hydrocephalus after skull base meningioma surgery, age had a p-value of 0.0012, and duration of surgery had a p-value of 0.0013, indicating strong predictive power. Duration of hospital stay had a p-value of 0.0703, showing a strong trend towards prediction, but less so than age and duration of surgery. Tumor volume, postoperative infection, and preoperative em…	n/a	n/a	n/a	n/a	n/a	n/a	n/a
[truncated: 9 more columns]
